# Supplementary material for: Local Action of Moderate Heating and Illumination Induces Electrical Signals, Suppresses Photosynthetic Light Reactions, and Increases Drought Tolerance in Wheat Plants
Source: Plants (Basel). 2024 Apr 23;13(9):1173. doi: 10.3390/plants13091173 (PMC11085084; doi:10.3390/plants13091173)
Supplement: Supplementary file 1 [file plants-13-01173-s001.zip]

Archive with 1 entries (1 files):
- plants-2961735-supplementary.pdf
